# Supplementary material for: Identification and reconstruction of novel antibiotic resistance genes from metagenomes
Source: Microbiome. 2019 Apr 1;7:52. doi: 10.1186/s40168-019-0670-1 (PMC6444489; doi:10.1186/s40168-019-0670-1)
Supplement: Supplementary file 3 — Table S1. β-lactamases used to create all six models. (XLSX 18 kb) [file 40168_2019_670_MOESM3_ESM.xlsx]

## Sheet: Class A
Class A β-lactamase	Protein accession number
CAD-1	Q4QXY0
CKO-1	Q8RNV0
CumA	P52664
PenI	H7C785
VEB-1	O87489
FONA-1	Q9RIR3
IBC-1	Q83ZP8
OKP-A	Q2YHZ5
CblA	P30898
BEL-1	Q3SAW3
HER-1	Q93FN7
STRCE	Q06650
VAK-3	H9BW95
CGA-1	Q8VT49
LAP-1	A0SVI2
BlaU	P14560
MAB-1	B1MCI3
PenA	O08350
AER-1	Q44056
BlaZ	P00807
ERP-1	Q8L1Z4
STRFR	P35392
TLA-1	Q9X6W1
BES-1	Q9L6I3
BlaIII	P06548
BlaY	P00809
SCO-1	A5Y0S3
IMI-1	Q46991
CSP-1	D5HKL4
AmpCe	Q6T3Q5
CepA	Q57150
PME-1	E9N9H5
VHH-1	Q9REJ2
BlaF	Q59517
BlaL	Q03680
FAR-1	Q5YXD6
MP-1	Q9RA17
BCL-1	A8RR46
BlaP	P30897
CME-1	Q9RAZ9
AST-1	Q9EZQ7
SFC-1	Q6JP75
SGM-1	G2IJJ9
ROB-1	P67918
SME-1	P52682
CdiA	P22390
PLES-1	R8AQR8
CfxA	P30899
LUT-1	Q670S6
CARB-3	P37322
CIA-1	G9M9P7
DES-1	Q8KVT3
L2	Q9RBQ1
PER-1	P37321
XCC-1	O87643
BlaP	P00808
BRO-1	Q59514
R39	Q60225
KPC-2	Q93LQ9
ACI-1	Q9XBM2
BIC-1	D2WFL1
BlaA	Q01166
BlaC	A5U493
MIN-1	A6SVG3
STRLA	P35393
STRAL	P14559
TLA-2	Q5W3A6-1
TEM-1	AAC97980
FRI-1	ALE30770
PSE-3	CAI46978
FPH-1	WP_012279591

## Sheet: Class B1+B2
Class B1-B2 β-lactamases	Protein accession number
IMP-1	AAB30289
VIM-1	CAB46686
NDM-1	CAZ39946
SPM-1	CAD37801
GIM-1	CAF05908
SIM-1	AAX76774
KHM-1	BAH16555
DIM-1	ADD91577
BcII	AAA22276
CcrA	AAA22904
BlaB-1	AAF89154
TMB-1	CBY88906
FIM-1	AFV91534
EBR-1	AAN32638
JOHN-1	AAK38324
CGB-1	AAL55263
MUS-1	AAN63647
MYO-1	WP_081048762
SHD-1	WP_011495276
SPS-1	WP_013255389
MYX-1	WP_011550565
STA-1	NC_014623	NCBI GenBank genomic accession number
ANA-1	WP_041449074
ECV-1	WP_015266427
ORR-1	NC_018016	NCBI GenBank genomic accession number
FIA-1	WP_041258349
ZOG-1	WP_013992183
TTU-1	WP_015818996
PST-1	WP_043942497
SHN-1	WP_011497575
Pedo-3	AJP77076
ERL-1	WP_011414442
ALI-1	WP_012549948
CphA	CAA40386
Sfh-1	AAF09244

## Sheet: Class B3
Class B3 β-lactamases	Protein accession number
THIN-B	CAC33832
SMB-1	BAL14456
BJP-1	NP_772870
FEZ-1	CAB96921
CAU-1	CAC87665
GOB-1	AF090141
POM-1	ADC79555
L1	ABO60996
CAR-1	Q6D395
LRA-3	ACH58987
AIM-1	CAQ53840

## Sheet: Class C
Class C β-lactamases	Protein accession number
Chromosomal AmpC	CAA39987
Chromosomal AmpC	AAM11668
Chromosomal AmpC	AAK64454
Chromosomal AmpC	CAL25116
ACC-1	CAB46491
Chromosomal AmpC	AAA83416
Chromosomal AmpC	YP_349452
Chromosomal AmpC	CAA58569
Chromosomal AmpC	NP_252799
Chromosomal AmpC	CAB77444
Chromosomal AmpC	BAD16740
Chromosomal AmpC	CAC04522
Chromosomal AmpC	AAN17791
Chromosomal AmpC	YP_888266
Chromosomal AmpC	AAP40275
Chromosomal AmpC	ZP_00826692
Chromosomal AmpC	ABO48510
Chromosomal AmpC	NP_900980
Chromosomal AmpC	AAT46346
DHA-1	CAB40919
Chromosomal AmpC	YP_355256
Chromosomal AmpC	CAA76739

## Sheet: Class D1
Class D1 β-lactamases	Protein accession number
OXA-1/33	AAG23871
OXA-258	CCE73593
OXA-45	CAD58780
OXA-12	AAA83417
OXA-18	AAB58555
OXA-29	CAC35728
OXA-9	AAA98406
OXA-22	AAD12233
OXA-43	CAD32565

## Sheet: Class D2
Class D2 β-lactamases	Protein accession number
OXA-5	CAA41211
OXA-350	AGW83448
OXA-25	AAG35607
OXA-137	ABW76138
OXA-167	ADK35871
OXA-50	AAQ76277
OXA-164	ADK34116
OXA-48	AAP70012
OXA-141	ABQ15112
OXA-230	AFM55002
OXA-215	AEV91554
OXA-55	AAR03105
OXA-134	ADM47435
OXA-60	AAQ08905
OXA-309	CCW28916
OXA-61	AAT01092
OXA-198	ADT70779
OXA-347	AET35493
OXA-85	AAP69916
OXA-62	AAR32134
